# Supplementary material for: Effects of lower-limb active resistance exercise on mobility, physical function, knee strength and pain intensity in patients with total knee arthroplasty: a systematic review and meta-analysis
Source: BMC Musculoskelet Disord. 2024 Sep 12;25:730. doi: 10.1186/s12891-024-07845-9 (PMC11395693; doi:10.1186/s12891-024-07845-9)
Supplement: Supplementary file 2 — Supplementary Material 2. The summary table of the risk of bias. [file 12891_2024_7845_MOESM2_ESM.xlsx]

## Sheet: Sheet1
Unique ID	Study ID	Reference	Experimental	Comparator	Outcome	Result	Aim	Effect of adhering to intervention?	Weight	Randomization process	Deviations from intended interventions	Mising outcome data	Measurement of the outcome	Selection of the reported result	Overall Bias					Randomization process	Deviations from intended interventions	Mising outcome data	Measurement of the outcome	Selection of the reported result	Overall Bias
1	Valtonen 2010	Arch Phys Med Rehabil 2010;91:833-9	Aquatic resistance training	Did not receive any intervention	MWS	Mean Difference 0.04	assignment to intervention (the 'intention-to-treat' effect)	NA	1	Low	Low	Some concerns	Low	Low	Some concerns				Assignment to intervention (the 'intention-to-treat' effect)
2	Christiansen 2015	J Orthop Sports Phys Ther,45,9:647-55	standard of care rehabilitation plus WB standard of care rehabilitation plus WB	standard of care rehabilitation alone	MWS	Mean Difference 0.10	assignment to intervention (the 'intention-to-treat' effect)	NA	1	Low	Low	Some concerns	Low	Low	Some concerns				Total number of study = 14
3	Husby 2018	Eur J PhyMeds Rehabil,54,3:371-379	Maximal strength training	standard rehabilitation	6MWT	Mean difference 5.0	assignment to intervention (the 'intention-to-treat' effect)	NA	1	Low	Low	Low	High	Low	Some concerns				Low risk	85.7	71.4	57.1	92.9	92.9	21.4
4	Kelly 2016	J Geriatr Phys Ther 2015;00:1-12	High-Velocity Exercise	Low-Velocity Exercise	6MWT	Mean difference	assignment to intervention (the 'intention-to-treat' effect)	NA	1	Low	Low	Low	Low	Low	Low				Some concerns	14.3	28.6	42.9	0	7.1	78.6
5	Jakobsen 2014	Arthritis Care Res,66,12:1856-66	supervised physical rehabilitation with PST	supervised physical rehabilitation without PST	6MWT	Mean Difference	assignment to intervention (the 'intention-to-treat' effect)	NA	1	Some concerns	Low	Some concerns	Low	Low	Some concerns				High risk	0	0	0	7.1	0	0
6	Bade 2017	Arthritis Care Res, 2017 ,69,9: 1360–1368	high-intensity(HI) progressive rehabilitation protocol	a low-intensity (LI) rehabilitation protocol	6MWT	Mean difference 15.45	assignment to intervention (the 'intention-to-treat' effect)	NA	1	Low	Low	Some concerns	Low	Low	Some concerns				Adhering to intervention (the 'per-protocol' effect)
7	Heikkilä 2017	Gait Posture,2017,53:92-97	exercise group (EG)	control group (CG)	MWS	Mean Difference	assignment to intervention (the 'intention-to-treat' effect)	NA	1	Low	Low	Low	Low	Low	Low				Total number of study = 0
8	Hardt 2018	Knee Surg Sports Traumatol Arthrosc,2018,26,3:499-506	feedback controlled active muscle training programme	control group	MWS	Mean Difference	assignment to intervention (the 'intention-to-treat' effect)	NA	1	Some concerns	Low	Some concerns	Low	Low	Some concerns				Low risk
9	Jacksteit 2021	Front Med (Lausanne),2021,9:628021	continuous active motion	continuous active motion	SCT	Mean Difference	assignment to intervention (the 'intention-to-treat' effect)	NA	1	Low	Low	Low	Low	Low	Low				Some concerns
10	Schulz 2018	Technol Health Care,2018,23,6:499-506	CAM	CPM	VAS	Mean Difference	assignment to intervention (the 'intention-to-treat' effect)	NA	1	Low	Some concerns	Low	Low	Some concerns	Some concerns				High risk
11	Mau-Moeller 2014	Health and Quality of Life Outcomes, 2014, 12:68	sling exercise training	CPM	VAS	Mean Difference	assignment to intervention (the 'intention-to-treat' effect)	NA	1	Low	Low	Some concerns	Low	Low	Some concerns
12	Eymir 2021	Knee Surg Sports Traumatol Arthrosc,2021,29,10:3352-3360	active heel-slide exercise	CPM	TUG	Mean Difference	assignment to intervention (the 'intention-to-treat' effect)	NA	1	Low	Some concerns	Low	Low	Low	Some concerns
13	Do 2020	Healthcare (Basel),2020,8,4:489	The quadriceps group	The control group	TUG	Mean Difference	assignment to intervention (the 'intention-to-treat' effect)	NA	1	Low	Some concerns	Low	Low	Low	Some concerns
14	Bily 2016	Arch Phys Med Rehabil,2016,97,6:857-65	LP	PT	TUG	Mean Difference	assignment to intervention (the 'intention-to-treat' effect)	NA	1	Low	Some concerns	Low	Low	Low	Some concerns
